# Supplementary material for: Genome editing of human embryos for research purposes: Japanese lay and expert attitudes
Source: Front Genet. 2023 Jun 22;14:1205067. doi: 10.3389/fgene.2023.1205067 (PMC10324961; doi:10.3389/fgene.2023.1205067)
Supplement: Supplementary file 1 [file DataSheet2.ZIP]

Archive with 9 entries (8 files):
- Supplementary_Materials/
- Supplementary_Materials/Supplemental Information 3.pdf
- __MACOSX/Supplementary_Materials/._Supplemental Information 3.pdf
- Supplementary_Materials/Supplemental Information 2.pdf
- __MACOSX/Supplementary_Materials/._Supplemental Information 2.pdf
- Supplementary_Materials/Supplemental Information 1.pdf
- __MACOSX/Supplementary_Materials/._Supplemental Information 1.pdf
- Supplementary_Materials/Supplemental Table 1.pdf
- __MACOSX/Supplementary_Materials/._Supplemental Table 1.pdf
